# Supplementary material for: Deep Insights into the Specific Evolution of Fungal Hybrid B Heme Peroxidases
Source: Biology (Basel). 2022 Mar 17;11(3):459. doi: 10.3390/biology11030459 (PMC8945051; doi:10.3390/biology11030459)
Supplement: Supplementary file 1 [file biology-11-00459-s001.zip]

Archive with 8 entries (8 files):
- Figure S1 two.pdf
- Figure S2 MS fragmentation spectra ScepHyBpox1.tif
- Figure S3_multiple sequence alignment (complete).fas
- Figure_S4_structures AlphaFold.png
- Table S1.pdf
- Table S2 overview on peroxidase sequences.xlsx
- Table S3 quantified proteins from cell secretome of S. cepivorum.xlsx
- Table S4 identification of ScepHyBpox1.xlsx
