# Supplementary material for: Deep Insights into the Specific Evolution of Fungal Hybrid B Heme Peroxidases
Source: Biology (Basel). 2022 Mar 17;11(3):459. doi: 10.3390/biology11030459 (PMC8945051; doi:10.3390/biology11030459)
Supplement: Supplementary file 1 [file biology-11-00459-s001.zip › Figure S3_multiple sequence alignment (complete).fas]

>AtPrx53 1PA2_306AA.
-----------------------------------MQLNATFYSGTCPNASAIVRSTIQQ
ALQSD---TRIGASLIRLHFHDCFV-----------NGCDASILLDDTGSIQSEKNAG--
PNVNSARGFNVVDNIKTALENACPGVVSCSDVLALASEASVSLA-GGPSWTVLLGRRDSL
TANLA-GANSSIPSPIESLSNITFKFSAVG-LNTNDLVALSGA-HTFGR-----------
---------------------ARCGVFNNRLFN---------------------------
FSGTGN-------PDPT-LNSTLLSTLQQLCPQNGSASTITNLDLSTPDAFDNNY-----
----------FANLQSND-------GLLQS------------------------------
--------------------------------------------DQ--------ELFS--
-------------TTGSSTIAIVTS-----------------FASNQTLFFQAF------
-AQSMIN-----------------------------------------------------
------------------------------MGNISP--LTGSNGEIRLD-----------
----------------------------------------------------CKKVNGS-
------------------------------------------------------------
------------------------------------------------------------
------------------------------------------------------------
------------------------------------------------------------
----------------------
>PcMnP1 357AA_MnP.
---------------------------------AVCPDGTRVSHAACCAFIPLAQDLQET
IFQNEC-G-EDAHEVIRLTFHDAIAISRSQGPKAG-GGADGSMLLFPTVEPNFSANNGID
DSVNNLIPF---------MQKHNTI--SAADLVQFAGAVALSNCPGAPRLEFLAGRPNKT
IAAVD-GL---IPEPQDSVTKILQRFEDAGGFTPFEVVSLLAS-HSVARADKVDQ-----
----TIDAAP-----FD----STPFTFDTQVFLEVL------------------------
-------------LKGVGFPGSANNT--------------GE-VASPLP-----------
-----------LGSGSDT-------GEMRLQSD-----------FALAHDPRTA------
-----------------------CI------WQ-----GFV---NE--------QAFMAA
SF-----------RAAMSKLAVLG-HNRNSL-----------IDCSDVVPVPK-------
-PATGQP-----------------------------------------------------
------------------------AM------------FPASTGPQDLELSC-PSERFPT
LTTQP-GASQSLIAHCPDGSMSCP----------------------------GVQFNGPA
------------------------------------------------------------
------------------------------------------------------------
------------------------------------------------------------
------------------------------------------------------------
----------------------
>ScepHyBpox1_537AA. Sclerotium cepivorum KAF7861899_537AA..
MKALSLIS--M-GLLPVLSVNA----VYTWPSK-YDEIEDTLYLQAGYRRLGFRDAVTPC
GFSFGVGGRQTAAEWIRTAFHDMATHDVETGL----GGLDASIAY----ELGRAENPG--
AAFNGTFAW---------TGDFFSIRSSQADLIALTVVVASMAC-GGPIIPFRAGRIDAV
EAGVP-G----VPQPDQDLATHTAIFAKQG-FNTSEMITMVACGHVLGGVHGVDFPQ-IT
-GDGSDTNFP----HFN----SEHDNFTNTIVTEYLEDNSIDVLVVGKNDTF--NSDKRI
FGADNNKTMTTL-ADPTNFQAQCRDIFARMIDTVPAAVTLSE-VITPIEVKPTDI-----
----------SLSLGANN-TLSFT-GSIRVRTT--N-RNADNITVSLRYRDRNN-NPS--
-NT--------------------IISTDRPHYQQGQSYGF----GR--------EVFTFY
EF----DTVLDV-TSSISSFDVII-HTAGEADEINTNNGLG-FPISDAILLQA-------
-PQSCQP---------------QTSINDAGQWNLTITAAVRADRIS--EAVAFDWVYKRA
TQGVAV----------SQLEVQRTVMEKA-SEEIGG--YYLFTATKPIDTVQ-WLTTFDL
VLGE--GDNVSKLEFLSTGSLDTT----------------------------CQPFP---
------------------------------------------------------------
------------------------------------------------------------
------------------------------------------------------------
------------------------------------------------------------
----------------------
>SsclHyBpox1_576AA. Sclerotinia sclerotiorum 6331_576AA..
MKTQSLIS--M-GLLPILSVNA----AYTWPSK-YDELEDILYLQAGYRRYGFRDGVTPC
GFSADGSNRETAAEWIKTAYHDMATHDVETGL----GGLDASIAY----ELGRAENPG--
SAFNGTFGF---------TNNYASIKSSNSDLLAMSVVVASMAC-GGPIIPFRAGRIDAV
QAGVP-G----VPQPDQDLATHTAIFAKQG-FNTTEMITMVACGHVLGGVHGVDFPQ-IT
-GDNNETSFP----HFN----SQYDNFTNSIVTEYLEDKSIDVLVVGKNDTF--NSDKRI
FGADNNKTMTSL-ADPSNFQAQCRDIFARMIDTVPASVTLSE-VITPIEVKPTEL-----
----------SLALGANN-TLSFT-GSIRVRTT--H-RNADNVTVSLRYRDRNN-NLS--
-NT--------------------TISTERGRWQLGQSYGF----AR--------EVFTFY
EF----DTAFDV-TSSISSFDVII-HTAGEADEINTNNGLG-FPVSDAILLQA-------
-PQSCQP---------------QIIVNEAGQWNLTITAAVRADRVG--EPVAFDWVYKRF
IQGVMI----------NQLEVQRTVMEKA-SEEIGG--YYLYTATKPIDTVQ-WSTTFDL
VLGE--GDNVSKLEFLSTGNLASTSWLDEKVQEREDAHKTRRSAVGARDILYSILFDIVA
ATQHVLRI----------------------------------------------------
------------------------------------------------------------
------------------------------------------------------------
------------------------------------------------------------
----------------------
>StriHyBpox_537AA. Sclerotinia trifoliorum CAD6446182_537AA..
MKTQSLIS--M-GLLPILSVNA----AYTWPSK-YDELEDILYLQAGYRRYGFRDGVTPC
GFSADGSNRQTAAEWVKTAYHDMATHDVETGL----GGLDASIAY----ELGRAENPG--
SAFNGTFGF---------TNNYFSIRSSASDLLAMSVVVSSMAC-GGPIIPFRGGRIDAV
KAGVP-G----VPEPDQDLATHTAIFAKQG-FNTTEMITMVACGHVLGGVHGVDFPQ-IT
-GDSSVTSFP----HFN----SQYDNFTNSIVTEYLDDKSIDVLVVGKNDTF--NSDKRI
FGADNNKTMTAL-ADPTNFQAQCRDIFARMIDTVPAAVTLSE-VITPIEVKPTEL-----
----------SLSLGANN-TLSFA-GSIRVRTT--H-RNADDVTVSLRYRDRNN-NLS--
-NT--------------------TISTERAHWQLGQSYGF----DR--------EVFTFY
EI----DTVFDV-TSSISSFDVII-HTAGEADEINTNNGLG-FPVSDAILLQA-------
-PQSCQP---------------QISVNEAGQWNLTITAAVRADRAG--EPVAFDWVYKRA
TQGVII----------SQLEVQRTVMEKA-SEEIAG--YYLFTATKPIDTIQ-WSTTFDL
VLGE--GDNVSKLEFLSTGNLATT----------------------------CQPFP---
------------------------------------------------------------
------------------------------------------------------------
------------------------------------------------------------
------------------------------------------------------------
----------------------
>MfruHyBpox_507AA. .
-------------------------------------MEDILYLQQGWLHYGFRDGVTPC
SFSSIGPGRQTAAEWIRTAYHDMATHDIETGL----GGLDASIAF----ELGRAENPG--
AAFNGTFGF---------TNNYHSVKASTADLIALSVVVASMSC-GGPIVPYRAGRIDAI
QAGVP-G----VPEPQQDLATHTAIFAKQG-FNTSEMITMVACGHVLGGVHGVDFPQ-IT
-GDGNETNFP----HFD----SKFDQFGNTIVTEYLGNNSSDVLLVGKNDTF--NSDKRI
FGADNNKTMKAL-ADPTNFNKQCADIFARMIDTVPATVTLSE-VLTPIEVKPWNI-----
----------AVSLGTNH-TLKFS-GHIRVRTT--H-RDDSKLSVSIQYRDRNN--ST--
-TS--------------------VLATTRETYQLGQSSGF----DN--------EIFTWY
SF----STALDT-TAGVSSFDVVL-HTAGAADEINTNNGRG-FPISDAILYQP-------
-SQSCLP---------------QTSVNDAGQWNLTITAAVRADRIN--SPVAFDWVYKRA
IPGVLV----------NALEVQRTVMEKV-SEEIGG--YYLFTGVKTYDPSQ-GFTTFDV
VLGE--EGDETKVEFISTSTLATS----------------------------CKAFA---
------------------------------------------------------------
------------------------------------------------------------
------------------------------------------------------------
------------------------------------------------------------
----------------------
>SborHybpox_538AA. .
MKAVALIS--I-GLLPILSVKA----VYTWPSQ-YDLLEDILYLQQGWLRYGFRDDVTPC
GFSPDGGGRQTAAEWIRTAYHDMATHDIDTGL----GGIDASIAF----ELDRAENPG--
SAFNGTFGF---------TNNYHSIKASTADLIALSVVVASMSC-GGPIIPFRAGRIDAI
EAGVP-G----VPEPQQDLETHTAKFVKQG-FNTSEMITMVACGHVLGGVHGVDFPQ-IT
-GDGNETNFP----HFD----STHNTFDNTIVTEYLGDNSTDVLLIGRNDTF--NSDKRI
FAADNNKTMMAL-ADPTNFQAQCADIFARMIDTVPAAVTLSE-VITPIEVKPWGI-----
----------SLTLAPNN-TLSFS-GHIRVRTT--H-RIADDITVSIQYRDRNNITPE--
-TS--------------------TITTTHERYMLGQSYGF----DR--------EVFTWY
TF----SSILNA-TAGISSFDITV-HTAGAADEILTNNGAG-FPILDAILYQS-------
-AQSCFP---------------QISVNEAGQWNMTITAAVRADRIS--ELVAFDWVYKRA
TQGVAI----------AALEVQRTVMERV-GEEIDG--YYLFAATNSVDTAQ-WSTSFDV
VSGD--GEDMVKVEYLLTSALAAS----------------------------CVAFS---
------------------------------------------------------------
------------------------------------------------------------
------------------------------------------------------------
------------------------------------------------------------
----------------------
>BfraHyBpox_537AA. .
MKGASLFS--M-GMLPVLSVNA----VYTWPSE-YDQLEDILYLQQGFIHHGFRDGVTPC
SFSSAGGGRQTAAEWVRTAYHDMATHDVDTGL----GGLDGSIAF----ELGRAENPG--
AAFNATLGF---------TNNYHSIKASSADLIAMSVVVASMAC-DGPIIPFRGGRVDAI
GAGVS-G----VPEPDQDLATHTAIFAKQG-FNTAEMITMVACGHALGGVHGVDFPQ-IT
-GNGSAENFP----KFD----STYTTFDNTVVTEYLENNSTNPLVIGQNDTF--NSDKRI
FGADNNKTMTSL-ADPTNFQTQCADIFARMIDTVPADVTLSE-VIAPIEVKPSQI-----
----------ALSLAGNN-TLSFG-GYIRVRTT--N-RNADDVTVSLQYRDRNN-NTS--
-NT--------------------TIPVIRQTYLLGQSYGF----DS--------EIFTWY
SF----STVLDA-STGISSFDVIL-HTVGAADEIITNNGGG-FPVSDAILYQP-------
-AQSCQP---------------QVSINDADQWNITVTAAVRADRIS--ESVAFDWVYERA
IPGAIV----------KALEVQRTAMEKV-SEEIDG--YYLFSGTKSIDNVQ-WSTTFDV
VLGE--GDDVSKVEFQSTSAMATS----------------------------CKAFS---
------------------------------------------------------------
------------------------------------------------------------
------------------------------------------------------------
------------------------------------------------------------
----------------------
>BfuHyBpox2_537AA. .
MKGSSLIS--L-GLLPVLSVNA----AYTWPSE-YDQLEDILYLQQGFIRFGLRDGVTPC
SFSSDGGGRQAAAEWIRTAYHDMATHDVDTGL----GGLDGSIAF----ELGRAENPG--
DAFNSTFAF---------TENLRSIRASSSDLLAMSVVVATMAC-GGPIIPFRGGRIDAM
KAGVS-G----VPEPDQDLATHTAIFAKQG-FNTAEMITMVACGHTLGGVHGVDFPQ-IT
-GNGDAENFP----KFD----STYTAFDNTVVTEYLGNNSTDPLVISKNDTF--NSDKRI
FGADNNKTMTSL-ADPTNFQKQCSDIFARMIDTVPADVTLSE-VITPIEVKPSQI-----
----------ALTLAGNN-TLSFG-GYIRLRTT--N-RNADDVTVSLQYRDRNN-NTS--
-NT--------------------TIPVSRENYLLGQSYGF----GS--------EVFTWY
GF----NTVLDA-KTGISSFDVIL-HTVGAADEIITNNGGG-FPLTDAILYQP-------
-AQSCQP---------------QISVNDAGQWNITVTAAVRADRIN--EPVAFDWVSQRT
IPGAMV----------KALEVQRTAMEKV-SEEIDG--YYLFSGTRSLDNVQ-WSTTFDV
VLGE--GDDVSKVEFQSTSAMATS----------------------------CEAFS---
------------------------------------------------------------
------------------------------------------------------------
------------------------------------------------------------
------------------------------------------------------------
----------------------
>BbysHyBpox_537AA. .
MKGASLIS--T-VLLPVLSVNA----VYTWPSE-YDQLEDILYLQQGYIRFGLRDGVTPC
DFSSTGGGRQAAAEWIRTAYHDMATHDVETGL----GGLDGSIAF----ELGRAENPG--
DAFNATFAF---------TEDLRSIKASSADLLAMAVVVSSMSC-GGPIIPYRGGRVDAM
KAGVS-G----VPEPDQDLATHTAIFAKQG-FNTAEMITMVACGHTLGGVHGLDFPQ-IT
-GDGSAENFP----KFD----STYTKFDNTIVTEYLGNNSTDPLVIGQNDTF--NSDKRI
FGADNNKTMTSL-ADPTNFQTQCSEIFARMIDTVPADVTLSE-VITPIEVKPWGI-----
----------SLFLAGNN-TLSFG-GYIRVRTT--N-RNADDVTVSLQYRDRKN-NTS--
-TT--------------------TIPATRERYLLGQSYGF----AS--------EIFTWY
GF----STVLDA-TAGISSFDVIL-HTVGAADEIITNNGGG-FPLSDAVLYQP-------
-AQSCQP---------------QVAVDDAGQWNITVTAAVRADRIS--EPVAFDWVSERA
IPGVMV----------KSLEVQRTAMEKV-SEEIDG--YYLFSGTKSIDDVQ-WSTTFDV
VLGE--GDDVSKVEFQSTSAMATS----------------------------CTAFS---
------------------------------------------------------------
------------------------------------------------------------
------------------------------------------------------------
------------------------------------------------------------
----------------------
>PficHyBpox2_541AA. .
MHWLELFG--L-ALVGL--SHG----AYVWPSE-HDFLEDIMYLQSGYIHFGFIDGVSPC
SFGTNIEGRQNAAEWVRTAYHDMATHDAAAGT----GGLDASIMF----ELDRAENPG--
SAFNNTFGF---------LSNFYTSRSGAADLIALATIIATGAC-GGPSIPFRPGRIDAT
EAGPP-G----VPEPQQDIDMHTQMFAKAG-FNVSDMISMVACGHTLGGVHGEDFPE-IT
-GNATVGHVS----RFEGNNGTSFSKFDNVVVTQYLEDSSENPLVVGTNDTT--NSDKRV
FGADGNQTMNEL-ADGSVFQAKCADIFTRMINTVPADVTLGD-PIEAIDIKPYIT-----
----------LMALNSEG-KIDFQ-GRVRVRVTSSTGRNYNDLGMNLTYIDRNG-VRS--
-SD--------------------VITTTRGTFQGGLSAGL----FG--------EAFAWF
EF----ATVLNP-ESGISSFDVQLKTISTGESTTYDNLGHG-FPVQDKILYQQ-------
-SQSCVN---------------IT--DNDGTATITVSAAVRLENVN--NTVALDLVHSIA
RQGVFL----------DALQAETTLLEQT-DQTLGD--YAIFSTQVPVRMDG-SRTTFDL
VLGT--DEEEVRIMGQNANLIVGTT---------------------------CQAL----
------------------------------------------------------------
------------------------------------------------------------
------------------------------------------------------------
------------------------------------------------------------
----------------------
>CkusHyBpox_533AA. .
MKVSTLAAAQV-GLLNMLPAAA----EYVWPSK-YDAMEDLLVLQSGYIRHGFFDGVEPC
TRSPS-PERQTAAEWIRTAFHDMATHDKASGT----GGLDASIQF----ETNRAENAG--
DAFNGTFGF---------TNGYYSVRTSAADLIALATVIAVGNC-GGPKIPLRVGRVDAT
EGGVL-G----VPEPQQDLDTHKRMFAKAG-FNTEDMIAMVACGHTMGGVHGKTFPE-IT
-ENANETNVV----HFD----STEATFDRTVATEYLDGTTQNPLVVAHNDTL--NSDKRI
FAADNNVTMKALASDKKTFQSMCSDILARMIDTVPSTVTLSE-PLEPTPLKPYIT-----
----------SFALTNAT-HITVT-GRIRLLTT--Q-ERVDDERVTLTYAPRSEPAANAT
LDT--------------------TIVANPATFVLGQSYGI----FG--------ELFKWH
EF----SFAMPA-STSIKNFNVTVSRISTGEQTHYDNAGHG-YVLDDTVLYQD-------
-AQSCRV-----------------------NTDTTIVAAVRKSVVDAGTPVVAKVARKYN
KQGTMV----------PAFAMEEWNGEV--GEVVGD--YVFVTMKGTQEGVS-FNTHFDL
VAGE--HTN----EYLPMNVMDTRK---------------------------CAAF----
------------------------------------------------------------
------------------------------------------------------------
------------------------------------------------------------
------------------------------------------------------------
----------------------
>MagHyBpox1_548AA. .
MRTTTIASS-L-AALASMVRAA----DPVWPQD-SDFFEDLLAMQSGYRRFGFTDLVVPC
GHNANVPGKQVAAEWVRTAFHDVATHDKAAGT----GGIDASIFY----EVARSENAG--
AAFNSTFGD---------LAEFHSAHASAADLVALGVVAATASC-GGQTIPFRAGRVDAT
EAGPA-G----VPEQDHDLQRLQDAFTRMG-FSNEDMITLTACGHTIGSVHGDTNPDLVA
-GVGLDPHAPASIATFD----STPGQFDTVVVNEYLESDGKNPLVFGTNQTT--NSDGRV
FASDGNVTMRAL-ADPKTFQERCADAFGRMIDTVPAGVQLGE-PVRLYDVKPYIE-----
----------RLEPVAGG-KVALE-GSVRVRTTAVTGRDSQGIDIALNLLGGGN-ATT--
-----------------------RVEATRARLKGGDSFGF----LQ--------ETFSWW
EF----STQIDAPAAAMEGFTIEMKTTATGQVQKLDNSGAGRYPLSDELMYVG-------
-AQSCLV----------------VEPDANNNFPVTVRAAVREELAAQGAVPVLEVGHKVH
TQGVAI----------PKIDVRKTPMVKVEGQAQGG--YVLFEAKDALEQQG-WSTTFDL
SLEKPSGGKVVVLS-RKTNSLSNS----------------------------CPN-----
------------------------------------------------------------
------------------------------------------------------------
------------------------------------------------------------
------------------------------------------------------------
----------------------
>MagHyBpox2_804AA. .
MRSRSFQSGALVAVLLAATVAA----DPTWPNPQIDELEEIMFQTSGFKARLFTDNIRQC
ANEASGPGRKTAAEWLRTSFHDMSTHNKYFGT----GGLDGSLQY----ELNSGENTG--
PGLRTTLSF---------LGGFVSSRSSLSDLIAMGAHASVRSC-GGPDIPVRVGRVDAT
SAGAI-G----VPQVQNPVATFQNQFDRMG-FNQAEMIQLVACGHTLGGVHSVDFPDLVT
PGSGGPNGVV----GMD----STQASFDNSVVTEYLDGTTQNPLVVGPSVQLRKNSDGRI
FAADGNATVNAM-RDPAVYQSMCRSILQRMIDTVPSGVTLSDEPITPYTVKPVDM-----
----------QLTLGSQGSTLQLN-GHIRIRTT--TIPLNTVRNVVVTYKDRHGGNE---
-----------------------CGTCAVTSTVQGTGAGL----E---------DTWAFF
PV----SASLSA-TSGISSFTVTI-NRVDGTSTVFDNNGAH-YPISDAVLLQK-------
-PQSCLL---------------------QGSGALTVSAVVRNDHAA--LPINLGVTYQTA
QTNSPV----------PALNHESIPMVK--GDCVGA--YTFYSATFSIPGGRSFAARLDI
VSGA--GETAVSDAFNLAADLAGT----------------------------CQPFAGSQ
ACADVTVTTAIPSSTNPPTSTSATTTPPVVTPTPTGVPEHIQNLGDYELVSCWTEGVGVR
ALAGATFVYDGMTLETCMGNCTGFAYFGTEYGRECYCGNSLHPSSGPADLADCNMQCSGN
LLQYCGAGDRIELYKNAAIPTTTISLPPIPTATATPSHQPTVTAVDGGVWSFQECRTEAT
EGRALTGNAYFDDAMTLEACASACTAFTFFGVEYGRECYCGDSFGEGSVEAAETDCSFPC
PGDGAQLCGAGVRLSTYRRVEA
>AbHyBpox1 597AA.
MHLVKKLAPSA-LLLQAQLSLA----AYHWPSPQYDALETFMYEGQRGDGSNLASLVHPC
R-KRSGTNASVPAQWLRLAFHDIATYNNDNGT----GGLDGSIVY----ELGREENLS--
IGFNQSLTD---------FEAFPNKYVSRADLIALGAIFSVATC-QGPTIPFRGGRIDAW
TAGDF-G----TPLPQDDITTLTDSFKRMG-FSPSDMVGLIACGHSIGGVTSADEPD-IV
-PPGNDPSKP-TIVDFD-----STGNFDNKVVTEYLDGSTQNPLVVTSNQTL--ASDLKI
FISDANQTIRSF-ADPNQYNSQCQTLLERMINTVAHGVSLTD-EITMIPAKVHDV-----
----------QLTIERNQ--LVFK-SSLRLPQPMGQ-KLNTQRTVTMFWCDRYGDSADCQ
GNT--------------------KSAQSVKTTQDDPNNSPITFNMG--------LFFVHY
HF----VVPIDS-KVSISKFWFEVDEHNGTSAAVYNNGGDDYVVQQDQVILVPTLSSSVM
RSNGSYT---------------QTYTNRVGEFFTKVYNITVAVREGSNPSRVYATAYDSA
VANFTY----------AVNTTFDFTRNSS-MSPVGG--YEFYSGSVEDSGHQMTLDTFAD
VDGTTYTDDFRQTTFLDNSPYNAPSDVATKTSTSSSPVSFVISAPSLIFGLLLILLPLHL
L-----------------------------------------------------------
------------------------------------------------------------
------------------------------------------------------------
------------------------------------------------------------
----------------------
>BdeHyBpox1_631AA. .
MSLIKFFLTTL--FLNTITVSAQGIGIAGSPQAAQAGVEQFQFFLQAPGNCLISHTDLP-
-I--DAPSKNLAALWIRAVFHDAGTWDPNAVAPALYGGANAGIRS----FANVSENAG--
L-FASLAPR---------FQQNTAVNMSAADTIALAGLTSVTHC-GGPHIPYSPGRIDTT
TPQTPIGR---IPEANERYLTVKPKLQRMG-WTNEDIVVLVTGSHTMGGIHAANSPQ-LT
----NKSYIP-----FD----TTPGVFDNDVFIRVLAGHCPVPVDCDIANDPELRPIVQR
YA-----------ADQKAFFDQYAISFAKLSNQV-TGVTLNPAMSISIAVHANLLEEGTT
DLDGKILSGPNAGMLGNGMSITGS-NTTHVNKATPSQQSNSSIMYSSGFILRGFMLCVVW
ISTCGILSFTYLYILMNRDESLRCLEISKKKFAAGETVAALKFANKAIALDVSTETQTWL
EFLNNQSSTADT-KPSSTSTGPNLRQRHSSTSETHSSSSSKPTAAQEDESSRPFTDLQVK
GIKKIRAFKTKGDLYGILGLEKDCSESDIKKAYRKLALQFHPDKCG---APGTDEAFKAI
SHAFTVLGDSDKKEHYDRYGIDPDTRAGAAAASRGGAGFRGFNGQRFEGDIS-PEDLFRM
FMGG--DDFPGFGEWLQSHLLMIWN---------------------------TDTFVHS-
------------------------------------------------------------
------------------------------------------------------------
------------------------------------------------------------
------------------------------------------------------------
----------------------
>Node_F_229 asco536AA.
MKAQSLIS--M-GLLPILS-NA----VYTWPSK-YDELEDILYLQAGYRRYGFRDGVTPC
GFSADGGGRQTAAEWIRTAYHDMATHDVETGL----GGLDASIAY----ELGRAENPG--
AAFNGTFGF---------TNNYFSIRSSTADLIALSVVVASMAC-GGPIIPFRAGRIDAV
EAGVP-G----VPQPDQDLATHTAIFAKQG-FNTSEMITMVACGHVLGGVHGVDFPQ-IT
-GDGSETNFP----HFN----SQYDNFTNTIVTEYLEDNSIDVLVVGKNDTF--NSDKRI
FGADNNKTMTAL-ADPTNFQAQCRDIFARMIDTVPAAVTLSE-VITPIEVKPTDI-----
----------SLSLGANN-TLSFT-GSIRVRTT--H-RNADNITVSLRYRDRNN-NPS--
-NT--------------------TISTERAHYQLGQSYGF----DR--------EVFTFY
EF----DTVLDV-TSSISSFDVII-HTAGEADEINTNNGLG-FPISDAILLQA-------
-PQSCQP---------------QISVNDAGQWNLTITAAVRADRIS--EPVAFDWVYKRA
TQGVMV----------SQLEVQRTVMEKA-SEEIGG--YYLFTATKPIDTVQ-WSTTFDL
VLGE--GDNVSKLEFLSTGSLATT----------------------------CQPFP---
------------------------------------------------------------
------------------------------------------------------------
------------------------------------------------------------
------------------------------------------------------------
----------------------
>Node_E_227 asco536AA..
MKAASLIS--M-GLLPILS-NA----VYTWPSK-YDQLEDILYLQQGYLRYGFRDGVTPC
SFSSDGGGRQTAAEWIRTAYHDMATHDVETGL----GGLDASIAF----ELGRAENPG--
AAFNGTFGF---------TNNYHSIKASTADLIALSVVVASMAC-GGPIIPFRAGRIDAI
EAGVP-G----VPEPDQDLATHTAIFAKQG-FNTSEMITMVACGHVLGGVHGVDFPQ-IT
-GDGSETNFP----HFD----STYDTFDNTIVTEYLEDNSTDVLVIGKNDTF--NSDKRI
FGADNNKTMTAL-ADPTNFQAQCADIFARMIDTVPAAVTLSE-VITPIEVKPTNI-----
----------ALSLGANN-TLSFS-GHIRVRTT--H-RNADDITVSLQYRDRNN-NTS--
-NT--------------------TISTTREHYQLGQSYGF----DR--------EVFTWY
EF----STVLDA-TSGISSFDVII-HTAGAADEINTNNGAG-FPISDAILYQP-------
-AQSCQP---------------QISVNDAGQWNLTITAAVRADRIS--EPVAFDWVYKRA
TQGVMV----------SALEVQRTVMEKV-SEEIGG--YYLFTGTKSIDTVQ-WSTTFDV
VLGE--GDDVSKVEFLSTSALATS----------------------------CKAFS---
------------------------------------------------------------
------------------------------------------------------------
------------------------------------------------------------
------------------------------------------------------------
----------------------
>Node_D_213 asco537AA..
MKAASLIS--M-GLLPVLSVNA----VYTWPSK-YDQLEDILYLQQGYIRHGFRDGVTPC
SFSSDGGGRQTAAEWIRTAYHDMATHDVDTGL----GGLDASIAF----ELGRAENPG--
AAFNSTFGF---------TNNYHSIKASTADLIALSVVVASMAC-GGPIIPFRAGRIDAI
EAGVS-G----VPEPDQDLATHTAIFAKQG-FNTSEMITMVACGHVLGGVHGVDFPQ-IT
-GNGSETNFP----HFD----STYTTFDNTVVTEYLEDNSTNPLVIGQNDTF--NSDKRI
FGADNNKTMTAL-ADPTNFQAQCADIFARMIDTVPAAVTLSE-VITPIEVKPTNI-----
----------ALSLAANN-TLSFS-GHIRVRTT--H-RNADDITVSLQYRDRNN-NTS--
-NT--------------------TISTTREHYQLGQSYGF----DR--------EVFTWY
EF----STVLDA-TTGISSFDVII-HTAGAADEINTNNGAG-FPISDAILYQP-------
-AQSCQP---------------QISVNDAGQWNLTVTAAVRADRIS--EPVAFDWVYKRA
IQGVMV----------SALEVQRTAMEKV-SEEIGG--YYLFTGTKSIDTVQ-WSTTFDV
VLGE--GDDVSKVEFQSTSALATS----------------------------CKAFS---
------------------------------------------------------------
------------------------------------------------------------
------------------------------------------------------------
------------------------------------------------------------
----------------------
>Node_C_210 asco539AA..
MKTSALAS--L-ALLQLLPAAA----EYTWPSK-YDELEDLLYLQSGYIRQGFVDGVTPC
SFSSNGPGRQTAAEWIRTAYHDMATHDVAAGT----GGLDASIMF----ETDRDENVG--
SAFNNTFGF---------MSNFYSIRASMADLIALSVVVATASC-GGPKIPFRAGRIDAT
EAGPA-G----VPEPQQDLETHTQKFAKAG-FNTSDMIAMVACGHTLGGVHGKDFPE-IT
-GNDSEDNFA----HFD----STFSTFDNKVVTEYLDGSTTNPLVVGQNDTM--NSDKRI
FAADGNATMQAL-ADPATFQSKCADIFARMIDTVPSSVTLSD-PIEPIPIKPYNI-----
----------QLSLNSDG-TLTFT-GRIRVRTTEDT-RDADDLTVHLTYADRNGKSCD--
-SC--------------------TITTTRATFQGGTSSGF----FG--------ETFAWY
EF----DTTLPA-DTGISSFNVTITTTSSGETEVYDNGGNG-YPIQDAILYQP-------
-SQSCLS---------------QTA-DADGNWNLTVTAAVRKDRAS--TPVALDVVHKVP
RQGVIV----------PRLEVQTTKMEKV-GNEKGG--YVLFKGTSQLEPDS-WSTTFDI
VLGE--GDDETKVEFQKTNALASQ----------------------------CKAF----
------------------------------------------------------------
------------------------------------------------------------
------------------------------------------------------------
------------------------------------------------------------
----------------------
>Node_B_190 asco525AA..
MKTSALLL--L-ALLLLLPSVA----AYTWPSP-YDELEDILYLQSGYGRRGFVDGVTPC
SFSSGGPGRQTAAEWIRTAYHDMATHDVAAGT----GGLDASIMF----ETDRPENVG--
TAFNNTMGF---------FSPFQNKRVSMADLIALGVVVAVRSC-GGPAIPFRAGRIDAT
EAGPF-G----VPEPQQDLETHTEKFARAG-FNQTEMIALVACGHTLGGVHGSDFPE-IT
-GNDNEENFA----HFD----STFSTFDNHVATEYLNGTTQNPLVVGPNATM--NSDARI
FSADGNATMQSL-ADPDTFQSTCADIFQRMIDTVPSSVTLSD-PIEPIPIKPYNL-----
----------QLSLNSDG-TLTFE-GQIRIRTT--ERTDPDDLTVNLTWADRNG------
-NC--------------------TTTTTPATFQGGTGSGF----D---------ETFQWY
EF----NTTIPP-STGISSFNVEITTTSSGETTVYDNGGNG-FPIQDAILFQP-------
-AQSCLT------------------QTSGANWNLNVTAAVRNDLAN--TPVSLEVVTKVP
QQGTIV----------PRLEVQTVQMEKTNGNASSG--YTLFSGSYKLPVAS--STTFDV
VAGE--GGKEHEDEFQKTNAL-------------------------------C-------
------------------------------------------------------------
------------------------------------------------------------
------------------------------------------------------------
------------------------------------------------------------
----------------------
>Node_A_183 basidio_asco525AA.
MRTSALLL--L-ALLLLL---A----AYTWPSP-FDELEDILYLQSGYGRRGFVDGVTPC
SFSSGGPGRQTAAEWIRTAFHDAATHDVAAGT----GGLDGSIMF----ETDRPENVG--
VAFNNTMGF---------FKPFQNKGVSMADLIALGAVVAVRSC-GGPTIPFRAGRIDAT
EAGPE-GL---LPEPQQNLETHLEKFARMG-FNQTEMIALVACGHTLGGVHGADFPE-IT
-GT---ENFA----HFD----STFATFDNHVAKEYLNGTTQNPLAVGPNATMGRNSDARI
FSSDGNATMQSLAADPDTFQSTCADIFQRMIDTVPSSVTLSD-PIEPIPIKPYNL-----
----------QLSLNSDG-TLTFEGGQIRIYNT-----TERTLTVQLTWTDRNG-NCG--
-SC--------------------PTTTTPATFQGGTGSGF-----------------EWY
EF----STTIPP-STGISSFNVTITTTSGGATTVYDNGENG-FPIEDAILFQP-------
-AQSCLT-----------------QSSGAGNWNLNITAAVRNDLAN-TTPVSLEVVTKVP
QQGTIV----------PRLEVQTVRMEKTNASSF----YTLFTGSFKLDVAS-WSTTFDV
VAGE--GGKETEDEFQKTNALCSQ----------------------------CA------
------------------------------------------------------------
------------------------------------------------------------
------------------------------------------------------------
------------------------------------------------------------
----------------------
