# Supplementary material for: Deep Insights into the Specific Evolution of Fungal Hybrid B Heme Peroxidases
Source: Biology (Basel). 2022 Mar 17;11(3):459. doi: 10.3390/biology11030459 (PMC8945051; doi:10.3390/biology11030459)
Supplement: Supplementary file 1 [file biology-11-00459-s001.zip › Table S2 overview on peroxidase sequences.xlsx]

## Sheet: HyBpox 140_PoxCats 170
Abbreviation	Accession #	From organism	Taxonomical classification	Length[AA]	specification (strain etc.)
AbHyBpox1	7607	Agaricus_bisporus	Basidiomycota|Agaricomycetes	597
AbHyBpox2	7608	Agaricus_bisporus	Basidiomycota|Agaricomycetes	604
AdelHyBpox	10672	Auricularia_delicata	Basidiomycota|Agaricomycetes	522
AgalHyBpox1	PBK90611	Armillaria_gallica	Basidiomycota|Agaricomycetes	524	strain Ar21-2
AgalHyBpox2	PBK90610	Armillaria_gallica	Basidiomycota|Agaricomycetes	545	strain Ar21-2
AlenHyBpox	KAF9691007	Ascochyta_lentis	Ascomycota|Dothideomycetes	534
AostHyBpox1	SJL14068	Armillaria_ ostoyae	Basidiomycota|Agaricomycetes	523	strain C18/9
AostHyBpox2	SJL14069	Armillaria_ostoyae	Basidiomycota|Agaricomycetes	484	strain C18/9
AostHyBpox3	SJL15250	Armillaria_ostoyae	Basidiomycota|Agaricomycetes	523	strain C18/9
AporoHyBpox1	XP_028473280	Apiotrichum porosum	Basidiomycota|Tremellomycetes	588
ApruHyBpox	XP_033391071	Aplosporella_prunicola	Ascomycota|Dothideomycetes	537
ArabHyBpox	KZM24785	Ascochyta_rabiei	Ascomycota|Dothideomycetes	534
AsolHyBpox1	PBK65394	Armillaria_solidipes	Basidiomycota|Agaricomycetes	534	strain 28-4
AsolHyBpox2	PBK65395	Armillaria_solidipes	Basidiomycota|Agaricomycetes	524	strain 28-4
AthiHyBpox1	11649	Amanita_thiersii	Basidiomycota|Agaricomycetes	604
AthiHyBpox2	11650	Amanita_thiersii	Basidiomycota|Agaricomycetes	504
BbysHyBpox	KAF7941942	Botrytis_byssoidea	Ascomycota| Leotiomycetes	537
BcalHyBpox	TEY60694	Botryotinia_calthae	Ascomycota| Leotiomycetes	537
BcinHyBpox	XP_001556337	Botrytis_cinerea	Ascomycota|Leotiomycetes	537
BconHyBpox	TGO62112	Botryotinia_convoluta	Ascomycota| Leotiomycetes	537
BdeHyBpox1	5367	Batrachochytrium_dendrobatidis	Chytridiomycota|Chytridiomycetes	631
BdotHyBpox	KAF4301770	Botryosphaeria_dothidea	Ascomycota|Dothideomycetes	533
BellHyBpox	TGO69310	Botrytis_elliptica	Ascomycota|Leotiomycetes	537
BfraHyBpox	XP_037189405	Botrytis_fragariae	Ascomycota|Leotiomycetes	537
BfuHyBpox1	7147	Botryotinia fuckeliana	Ascomycota|Leotiomycetes	515	strain T4
BfuHyBpox2	7146	Botryotinia fuckeliana	Ascomycota|Leotiomycetes	537	strains T4, B05.10, BcDW1
BgalHyBpox	THV54022	Botrytis_galanthina	Ascomycota|Leotiomycetes	537
BgloHyBpox	KAF7891790	Botryotinia_globosa	Ascomycota| Leotiomycetes	537
BhelHyBpox1	A0A4V1IR06	Blyttiomyces_helicus	Chytridiomycota|Chytridiomycetes	538
BhyaHyBpox	TGO39634	Botrytis_hyacinthi	Ascomycota|Leotiomycetes	537
BnarHyBpox	TGO45956	Botryotinia_narcissicola	Ascomycota| Leotiomycetes	537
Bnov-zelHyBpox	KAF1965650	Bimuria_novae-zelandiae	Ascomycota|Dothideomycetes	543
BsalHyBpox1	A0A1S8W171	Batrachochytrium salamandrivorans	Chytridiomycota|Chytridiomycetes	762
BsinHyBpox	KAF7891174	Botrytis_sinoallii	Ascomycota|Leotiomycetes	537
BsquHyBpox	KAF7863647	Botryotinia_squamosa	Ascomycota| Leotiomycetes	537
BtulHyBpox	TGO17033	Botrytis_tulipae	Ascomycota|Leotiomycetes	535
CasiHyBpox	KAF0327793	Colletotrichum_asianum	Ascomycota|Sordariomycetes	539
CchlHyBpox	OLN87519	Colletotrichum_chlorophyti	Ascomycota|Sordariomycetes	538
CcochHyBpox1	QBC40950	Chaetomium cochliodes	Ascomycota|Sordariomycetes	478
CcochHyBpox2	QBC40952	Chaetomium cochliodes	Ascomycota|Sordariomycetes	1046
CfioHyBpox	EXF85946	Colletotrichum_fioriniae	Ascomycota|Sordariomycetes	536
CgHyBpox1	5361	Chaetomium globosum	Ascomycota|Sordariomycetes	406
CgHyBpox2	5357	Chaetomium globosum	Ascomycota|Sordariomycetes	1052
CgeoHyBpox1	12265	Cenococcum geophilum	Ascomycota|Dothideomycetes	388
CgeoHyBpox2	12267	Cenococcum geophilum	Ascomycota|Dothideomycetes	516
CgloHyBpox	KAF3809915	Colletotrichum_gloeosporioides	Ascomycota|Sordariomycetes	539
ChigHyBpox	TID00179	Colletotrichum_higginsianum	Ascomycota|Sordariomycetes	538
CincHyBpox	KZL74873	Colletotrichum_incanum	Ascomycota|Sordariomycetes	538
CkarHyBpox	KAF9880196	Colletotrichum_karsti	Ascomycota|Sordariomycetes	539
CkusHyBpox	KAF3006651	Curvularia_kusanoi	Ascomycota|Dothideomycetes	533
CmusHyBpox	KAF6834187	Colletotrichum_musicola	Ascomycota|Sordariomycetes	539
CnymHyBpox	KXH38644	Colletotrichum_nymphaeae	Ascomycota|Sordariomycetes	536
CorcHyBpox	XP_022469026	Colletotrichum_orchidophilum	Ascomycota|Sordariomycetes	538
CpluHyBpox	KAF6823717	Colletotrichum_plurivorum	Ascomycota|Sordariomycetes	539
CsalHyBpox	KXH64788	Colletotrichum_salicis	Ascomycota|Sordariomycetes	536
CscoHyBpox	XP_035326446	Colletotrichum_scovillei	Ascomycota|Sordariomycetes	536
CshiHyBpox	TQN66492	Colletotrichum_shisoi	Ascomycota|Sordariomycetes	538
CsimHyBpox	KXH44124	Colletotrichum_simmondsii	Ascomycota|Sordariomycetes	536
CsojHyBpox	KAF6805688	Colletotrichum_sojae	Ascomycota|Sordariomycetes	539
CspiHyBpox	TDZ38739	Colletotrichum_spinosum	Ascomycota|Sordariomycetes	535
CsubHyBpox	KDN68442	Colletotrichum_sublineola	Ascomycota|Sordariomycetes	536
CtheHyBpox1	10136	Chaetomium thermophilum thermophilum	Ascomycota|Sordariomycetes	1027
CthedisHyBpox1	AWK77807	Chaetomium thermophilum dissitum	Ascomycota|Sordariomycetes	1031
CtofHyBpox	KZL67641	Colletotrichum_tofieldiae	Ascomycota|Sordariomycetes	538
CtriHyBpox	TDZ49668	Colletotrichum_trifolii	Ascomycota|Sordariomycetes	535
CtroHyBpox	KAF4834967	Colletotrichum_tropicale	Ascomycota|Sordariomycetes	539
CtruHyBpox	XP_036580555	Colletotrichum_truncatum	Ascomycota|Sordariomycetes	531
CuniHyBpox1	12363	Cerrena_unicolor	Basidiomycota|Agaricomycetes	534
CuniHyBpox2	12364	Cerrena_unicolor	Basidiomycota|Agaricomycetes	534
CutolHyBpox1	XP_018276142	Cutaneotrichosporon oleaginosus	Basidiomycota|Tremellomycetes	621
DampHyBpox	KKY31900	Diaporthe_ampelina	Ascomycota|Sordariomycetes	541
DcorHyBpox	XP_020128437	Diplodia_corticola	Ascomycota|Dothideomycetes	561
DexiHyBpox	XP_033445768	Didymella_exigua	Ascomycota|Dothideomycetes	531
ElaHyBpox1	13890	Eutypa lata	Ascomycota|Sordariomycetes	542	strain UCR-AL1
ElaHyBpox2	EMR69212	Eutypa_lata	Ascomycota|Sordariomycetes	533
FoHyBpox1	5364	Fusarium oxysporum	Ascomycota|Sordariomycetes	530
GmoHyBpox1	5362	Gibberella moniliformis	Ascomycota|Sordariomycetes	530
GprHyBpox1	11620	Gonapodya_prolifera	Chytridiomycota|Monoblepharidomycetes	534
GprHyBpox2	11798	Gonapodya_prolifera	Chytridiomycota|Monoblepharidomycetes	534
GzHyBpox1	5363	Gibberella zeae	Ascomycota|Sordariomycetes	531
HanHyBpox1	10572	Heterobasidion_annosum	Basidiomycota|Agaricomycetes	536
HanHyBpox2	10570	Heterobasidion_annosum	Basidiomycota|Agaricomycetes	536
HanHyBpox3	10573	Heterobasidion_annosum	Basidiomycota|Agaricomycetes	537
HanHyBpox4	10574	Heterobasidion_annosum	Basidiomycota|Agaricomycetes	528
HmarHyBpox1	RDB27077	Hypsizygus marmoreus	Basidiomycota|Agaricomycetes	483
HypospHyBpox	OTA98466	Hypoxylon_sp.	Ascomycota|Sordariomycetes	545	strain Cl-4A
LempHyBpox	KAF1360899	Lizonia empirigonia	Ascomycota|Dothideomycetes	536
LfluHyBpox	KAF2683798	Lentithecium_fluviatile	Ascomycota|Dothideomycetes	548
LtheHyBpox	KAF9638060	Lasiodiplodia_theobromae	Ascomycota|Dothideomycetes	553
MagHyBpox1	2621	Magnaporthe oryzae	Ascomycota|Sordariomycetes	548
MagHyBpox2	5356	Magnaporthe oryzae	Ascomycota|Sordariomycetes	804
ManoHyBpox	XP_033562408	Macroventuria_anomochaeta	Ascomycota|Dothideomycetes	534
MebuHyBpox	KAF2638855	Massarina_eburnea	Ascomycota|Dothideomycetes	544
MfiaHyBpox	KAF9264017	Marasmius_fiardii	Basidiomycota|Agaricomycetes	539
MfruHyBpox	KAA8565636	Monilinia_fructicola	Ascomycota|Leotiomycetes	507
MgrHyBpox1	14311	Magnaporthe grisea	Ascomycota|Sordariomycetes	548
MgrHyBpox2	14381	Magnaporthe grisea	Ascomycota|Sordariomycetes	812
MmucHyBpox	KAF8917414	Mucidula_mucida	Basidiomycota|Agaricomycetes	510
MperHyBpox	EEB89476	Moniliophthora_perniciosa	Basidiomycota|Agaricomycetes	428
MrorHyBpox1	ESK91984	Moniliophthora_roreri	Basidiomycota|Agaricomycetes	530	isolate MCA 2997
MrorHyBpox2	ESK85612	Moniliophthora roreri	Basidiomycota|Agaricomycetes	534	isolate MCA 2997
MrorHyBpox3	ESK89436	Moniliophthora_roreri	Basidiomycota|Agaricomycetes	557	isolate MCA 2997
MthHyBpox1	10137	Myceliophthora thermophila	Ascomycota|Sordariomycetes	1057
MvenHyBpox1	KAF365859	Mycena venus	Basidiomycota|Agaricomycetes	544
MvenHyBpox2	KAF7352083	Mycena venus	Basidiomycota|Agaricomycetes	533
NcHyBpox1	5358	Neurospora crassa	Ascomycota|Sordariomycetes	852
NclaHyBpox	KAF7537843	Neopestalotiopsis_clavispora	Ascomycota|Sordariomycetes	543
NdisHyBpox	11864	Neurospora_discreta	Ascomycota|Sordariomycetes	835
NeopspHyBpox	KAF3014279	Neopestalotiopsis_species	Ascomycota|Sordariomycetes	521	strain 37M
NtetHyBpox1	11622	Neurospora tetrasperma	Ascomycota|Sordariomycetes	823
OmaiHyBpox2	11855	Oidiodendron_maius	Ascomycota|Leotiomycetes	531
PespHyBpox1	VDB90165	Peniophora species	Basidiomycota|Agaricomycetes	558	strain CBMAI_1063
PespHyBpox2	KZV65813	Peniophora species	Basidiomycota|Agaricomycetes	555	strain CONT
PficHyBpox1	W3XKX4	Pestalotiopsis_fici	Ascomycota|Sordariomycetes	541	strain CGMCC3.15140
PficHyBpox2	XP_007827259	Pestalotiopsis_fici	Ascomycota|Sordariomycetes	541	strain W106-1
PmacHyBpox	PVI03969	Periconia_macrospinosa	Ascomycota|Dothideomycetes	547
PrhoHyBpox1	CDZ97573	Phaffia rhodozyma	Basidiomycota|Tremellomycetes	633
PscoHyBpox1	A0A194X202	Phialocephala scopiformis	Ascomycota|Leotiomycetes	527
PspoHyBpox	XP_018033536	Paraphaeosphaeria_sporulosa	Ascomycota|Dothideomycetes	543
RglobHyBpox1	A0A1Y2CPZ5	Rhizoclosmatium globosum	Chytridiomycota|Chytridiomycetes	374
RsolHyBpox1	CCO33619	Rhizoctonia_solani	Basidiomycota|Agaricomycetes	538	AG-1 IB, isolate 7/3/14
RsolHyBpox2	KAF8737977	Rhizoctonia_solani	Basidiomycota|Agaricomycetes	542	strain AG1-IA ADB
RsolHyBpox3	CUA76641	Rhizoctonia_solani	Basidiomycota|Agaricomycetes	540	isolate BBA 69670
RsolHyBpox4	KEP45878	Rhizoctonia_solani	Basidiomycota|Agaricomycetes	542	strain 123E
RsolHyBpox5	KAF8750532	Rhizoctonia_solani	Basidiomycota|Agaricomycetes	503	strain AG1-IA B2
RsolHyBpox6	KDN35391	Rhizoctonia_solani	Basidiomycota|Agaricomycetes	584	strain WAC10335
RsolHyBpox7	ELU44125	Rhizoctonia_solani	Basidiomycota|Agaricomycetes	615	strain AG-1 IA
RsolHyBpox8	EUC58587	Rhizoctonia_solani	Basidiomycota|Agaricomycetes	539	strain AG-3, isolate Rhs1AP
SborHybpox	ESZ95645	Sclerotinia_borealis	Ascomycota|Leotiomycetes	538
ScepHyBpox1	KAF7861899	Sclerotium_cepivorum	Ascomycota|Leotiomycetes	537	strain JRUF-117
ScepHyBpox1	UMM61353	Sclerotium_cepivorum	Ascomycota|Leotiomycetes	537	strain CBS 276.93
SproHyBpox	KAF2089701	Saccharata_proteae	Ascomycota|Dothideomycetes	542
SsclHyBpox1	6331	Sclerotinia_sclerotiorum	Ascomycota|Leotiomycetes	576	strain 1980 UF-70 chromosome unknown	XP_001596275
SsclHyBpox2	APA08732	Sclerotinia_sclerotiorum	Ascomycota|Leotiomycetes	537	strain 1980 chromosome 4
StriHyBpox	CAD6446182	Sclerotinia_trifoliorum	Ascomycota|Leotiomycetes	537
SverHyBpox1	PVF93556	Serendipita vermifera	Basidiomycota|Agaricomycetes	474
TasHyBpox1	11638	Trichosporon_asahii	Basidiomycota|Tremellomycetes	594
TasHyBpox2	11639	Trichosporon_asahii	Basidiomycota|Agaricomycotina	564
TasHyBpox3	J5QAL9	Trichosporon_asahii	Basidiomycota|Tremellomycetes	588
TnigHyBpox	KAF5343652	Tetrapyrgos_nigripes	Basidiomycota|Agaricomycetes	556
TterHyBpox1	11623	Thielavia terrestris	Ascomycota|Sordariomycetes	754
			average length of 140 HyBpox sequences:	567.816
other peroxidases:	ID				PDB code of available 3D structure:
AfKatG	1858	Archaeoglobus fulgidus	Euryarchaeota|Archaeoglobales	741
ArMnP	2404	Arthromyces_ramosus	Basidiomycota|Agaricomycetes	364	1ARP
AruPrx1c	90	Armoracia_rusticana (HRP)	Eudicotyledons|Spermatophyta	306	1ATJ, 1HCH
AtPrx53	219	Arabidopsis_thaliana	Eudicotyledons|Spermatophyta	335	1PA2
CcinPOX2a	2403	Coprinopsis_cinerea	Basidiomycete2|Agaricomycetes	363	1LYK
CglobPrx1	7708	Chaetosphaeridium_globosum	Streptophyt23|Coleochaetophycae	356
CruPrx1	1215	Cycas_rumphii	Gymnospermae|Cycadales	325
CsuMnP6	9654	Ceriporiopsis_subvermispora	Basidiomycota|Agaricomycetes	386	4CZO
CtheCcP	G0SBM7	Chaetomium thermophilum	Ascomycota|Sordariomycetes	355
GbAPx-R1	5180	Gossypium raimondii	Eudicotyledons|Malvaceae	334
GlovioKatG	2378	Gloeobacter violaceus	Cyanobacteria|Chroococcales	735
HydvirAPx	2285	Hydra viridis	Metazoa|Cnidaria	367
HvPrx101	68	Hordeum_vulgare	Monocotyledons|Poaceae	359	1BGP
LmAPx-CcP	2334	Leishmania major	Euglenozoa|Trypanosomatida	303	3RIV
MagPOX2	2447	Magnaporthe oryzae	Ascomycota|Sordariomycetes	474
MpPrx5	6483	Marchantia_polymorpha	Cryptogams|Marchanitiaceae	323
MtuKatG1	3551	Mycobacterium tuberculosis	Actinobacteria|Mycobacteriales	740	1SJ2
PcLiP5	2409	Phanerochaete_chrysosporium	Basidiomycota|Agaricomycetes	371	1LLP
PcMnP1	2379	Phanerochaete chrysosporium	Basidiomycota|Agaricomycetes	378	1MNP, 3M5Q
PerVP5	2299	Pleurotus eryngii	Basidiomycota|Agaricomycetes	331	2BOQ, 3FMU
PpaPrx1	245	Physcomitrella_patens	Cryptogams|Funariaceae	323
PrLiP1	2401	Phlebia_radiata	Basidiomycota|Agaricomycetes	370
PsAPx1	2462	Pisum sativum	Eudicotyledons|Fabaceae	250	1APX
PsorMnP3	2390	Phanerochaete_sordida	Basidiomycota|Agaricomycetes	382
SceCcP	2361	Saccharomyces cerevisiae	Ascomycota|Saccharomycetes	294	2CYP
SmPrx9	6196	Selaginella_moellendorffii	Cryptogams|Lycopodiopsida	355
SsPrx3	12583	Spirogyra sp.	Charophyta|Zygnemataceae	334
SsPrx6	13546	Spirogyra sp.	Charophyta|Zygnemataceae	317
TceLiP1	2311	Trametes cervina	Basidiomycota|Agaricomycetes	361	3Q3U
TcrAPx-CcP1	2308	Trypanosoma cruzi	Kinetoplastea|Trypanosomatida	328
