# Supplementary material for: Deep Insights into the Specific Evolution of Fungal Hybrid B Heme Peroxidases
Source: Biology (Basel). 2022 Mar 17;11(3):459. doi: 10.3390/biology11030459 (PMC8945051; doi:10.3390/biology11030459)
Supplement: Supplementary file 1 [file biology-11-00459-s001.zip › Table S3 quantified proteins from cell secretome of S. cepivorum.xlsx]

## Sheet: Significant proteins_secretome
Majority protein IDs	Log2 LFQ intensity cell1	Log2 LFQ intensity cell2	Log2 LFQ intensity cell3	Log2 LFQ intensity secr1	Log2 LFQ intensity secr2	Log2 LFQ intensity secr3	Student's T-test Significant cell_secr	Student's T-test significant	Peptides	Razor + unique peptides	Unique peptides	Sequence coverage [%]	Mol. weight [kDa]	Q-value	Score	MS/MS count	Student's T-test p-value cell_secr	Student's T-test q-value cell_secr	Student's T-test Difference cell_secr	Student's T-test Test statistic cell_secr
KAF7876546.1_glycosyl hydrolase	16.7848	17.6755	16.4756	27.1358	27.6409	27.3398	+	cell_sec	3	3	3	6.8	48.424	0	7.0107	10	1.15978e-05	0	-10.3935	-26.7569
KAF7861531.1_CBM1 containing protein	16.2819	17.295	16.9595	25.2409	28.8373	26.3671	+	cell_sec	12	12	12	36.1	36.569	0	137.22	111	0.000830272	0	-9.96963	-9.03802
KAF7874172.1_pectinesterase	16.2688	15.7957	15.8001	25.3732	26.7218	25.4838	+	cell_sec	5	5	5	17.7	34.424	0	27.82	45	2.74925e-05	0	-9.90477	-21.5368
KAF7865488.1_aspartic protease	16.9549	16.2469	16.2039	26.9622	25.445	25.7201	+	cell_sec	7	7	7	16.2	43.807	0	120.95	59	5.37488e-05	0	-9.57385	-18.1874
KAF7872233.1_alpha amylase	17.6787	13.5911	17.0965	26.0186	25.5057	25.2601	+	cell_sec	16	16	16	41.9	54.409	0	323.31	179	0.00186365	0	-9.47273	-7.30906
KAF7852779.1 hypothetical protein	16.7811	17.2308	16.1186	24.9936	26.3831	27.041	+	cell_sec	2	2	2	17.6	19.085	0	108.08	27	0.000160944	0	-9.42906	-13.775
KAF7859624.1 hypothetical protein	15.9826	16.8324	16.0781	24.5851	25.6678	25.8719	+	cell_sec	6	6	6	16.5	61.769	0	234.98	85	4.6558e-05	0	-9.0772	-18.8588
KAF7868617.1 hypothetical protein	15.2824	15.7601	15.3569	25.3748	23.9882	24.0983	+	cell_sec	11	11	11	24.6	86.631	0	148.78	115	4.30899e-05	0	-9.02066	-19.2308
KAF7864569.1 hypothetical protein	16.3543	16.8228	15.6221	23.1641	26.694	25.6199	+	cell_sec	2	2	2	7.5	50.697	0	34.27	22	0.001279	0	-8.89297	-8.07287
KAF7867300.1 SGNH_hydro domain-containing protein	17.6204	17.5049	16.38	25.0808	26.7093	26.0827	+	cell_sec	5	5	5	28.9	30.273	0	88.866	58	0.000141571	0	-8.78913	-14.2316
KAF7865273.1 Pectinesterase	22.5283	19.7665	22.0926	30.6367	29.8597	29.8787	+	cell_sec	9	9	9	39.8	36.98	0	281.02	537	0.000636591	0	-8.6626	-9.68292
KAF7870017.1 Cellulase	19.3236	20.1259	19.3983	27.3972	28.7133	27.9215	+	cell_sec	4	4	4	17	32.301	0	142.75	92	5.31355e-05	0	-8.39474	-18.2402
KAF7864378.1 Cellulase	16.6433	14.7091	15.827	23.7516	24.6222	23.8989	+	cell_sec	9	9	9	27.6	39.405	0	143.63	66	0.000176698	0	-8.36447	-13.4515
KAF7877498.1 GH16 domain-containing protein / Glycosidase	19.79	18.5326	19.3807	27.0618	27.9194	27.7542	+	cell_sec	9	9	9	32	40.08	0	323.31	210	5.15617e-05	0	-8.34403	-18.3791
KAF7864463.1 hypothetical protein	16.1631	19.8483	18.9958	23.7189	28.1963	27.961	+	cell_sec	2	2	2	21.4	16.785	0	152.73	61	0.0106238	0.000375831	-8.28965	-4.52425
KAF7868494.1 Alginate_lyase2 domain-containing protein	17.2811	18.0049	18.242	25.2955	26.8364	26.1663	+	cell_sec	10	10	10	42.4	28.986	0	275.61	116	0.000100257	0	-8.25673	-15.534
KAF7852714.1 hypothetical protein	19.6163	18.2505	18.7926	27.1416	27.1958	26.9823	+	cell_sec	6	6	6	45.4	16.329	0	121.89	92	3.38425e-05	0	-8.22008	-20.4384
KAF7871718.1 hypothetical protein	16.0703	15.3827	16.5471	23.7124	24.5535	23.9223	+	cell_sec	3	3	3	8.6	41.241	0	49.739	21	4.42241e-05	0	-8.06268	-19.1052
KAF7860399.1 hypothetical protein	19.6108	18.3961	18.9256	27.1319	27.1842	26.6887	+	cell_sec	10	10	10	30.6	42.913	0	189.97	133	3.13582e-05	0	-8.02415	-20.8348
KAF7854704.1 hypothetical protein	16.5846	16.3097	17.2	23.1678	25.5974	25.204	+	cell_sec	3	3	3	13.7	34.085	0	14.938	25	0.000566811	0	-7.95833	-9.97802
KAF7870492.1 hypothetical protein	21.5242	22.969	21.4988	27.3859	31.0488	31.2443	+	cell_sec	10	10	10	55.7	22.7	0	323.31	384	0.00421237	0.00016474	-7.8957	-5.86775
KAF7865751.1 glucanase	15.3186	16.2114	17.1396	25.5459	22.2808	24.2777	+	cell_sec	11	11	10	44.7	47.428	0	144.58	67	0.0019799	0	-7.81158	-7.19248
KAF7863916.1 hypothetical protein	18.9883	19.7491	18.9528	26.8443	27.2382	26.8429	+	cell_sec	15	15	15	45.9	44.229	0	249.06	172	1.18628e-05	0	-7.74508	-26.6055
KAF7869977.1 GH131_N domain-containing protein	17.7122	16.5675	17.5188	26.1947	23.9755	24.8423	+	cell_sec	8	8	8	39.2	31.763	0	101.89	74	0.000463478	0	-7.73799	-10.5097
KAF7872416.1 hypothetical protein	15.2069	15.2428	16.6133	23.8315	23.215	22.9428	+	cell_sec	7	7	7	30.2	34.098	0	103.97	64	0.000136835	0	-7.64209	-14.3552
KAF7873882.1 Chorismate mutase domain-containing protein	19.5755	18.424	19.2852	26.9632	27.1597	26.0307	+	cell_sec	5	5	5	30	17.156	0	90.025	75	0.000100279	0	-7.62295	-15.5331
KAF7878807.1 hypothetical protein	20.5174	18.5743	19.6896	27.1753	27.2528	27.1694	+	cell_sec	8	8	8	34.2	31.863	0	323.31	138	0.000174517	0	-7.6054	-13.4941
KAF7874799.1 hypothetical protein	16.9283	19.2706	17.0061	24.3875	26.1419	25.2186	+	cell_sec	3	3	3	21.2	27.792	0	102.07	34	0.0012242	0	-7.51436	-8.16621
KAF7861533.1 glucanase	21.8747	20.5964	21.1269	28.6344	28.7466	28.4497	+	cell_sec	14	14	14	36	59.924	0	323.31	222	4.10787e-05	0	-7.41093	-19.464
KAF7874849.1 hypothetical protein	19.2472	20.7026	19.8587	25.6514	28.0624	28.229	+	cell_sec	11	11	11	41.9	42.384	0	275.13	212	0.00138689	0	-7.37809	-7.90276
KAF7877706.1 carboxypeptidase	18.1608	19.4683	19.7847	25.585	27.3413	26.4701	+	cell_sec	6	6	6	20.4	51.597	0	119.4	81	0.000497344	0	-7.32752	-10.3204
KAF7864567.1 hypothetical protein	15.7865	16.5503	16.2526	22.2392	24.0001	23.8398	+	cell_sec	5	5	5	28.5	30.287	0	42.577	36	0.000290368	0	-7.16322	-11.8499
KAF7875211.1 hypothetical protein	19.007	17.2114	17.8507	26.3864	23.872	25.1294	+	cell_sec	4	4	4	11.6	42.412	0	37.987	39	0.00136856	0	-7.10621	-7.93049
KAF7875170.1 hypothetical protein	16.6208	16.0316	17.216	24.1415	23.7528	23.058	+	cell_sec	1	1	1	6.1	42.723	0	13.348	12	0.000112835	0	-7.02796	-15.0754
KAF7874836.1 hypothetical protein	16.6945	15.9049	15.3941	21.3084	23.8667	23.8545	+	cell_sec	4	4	4	8	77.99	0	44.947	24	0.00166447	0	-7.01206	-7.5313
KAF7870291.1 GMC_Oxidoreductase_N domain	16.7751	16.2014	16.3574	24.471	22.5739	23.3092	+	cell_sec	12	12	12	26.2	61.016	0	74.671	84	0.000266012	0	-7.00677	-12.1184
KAF7867413.1 hypothetical protein	19.1493	16.9306	18.436	24.0285	26.2508	25.1824	+	cell_sec	8	8	8	18.9	46.676	0	111.53	60	0.00159178	0	-6.9819	-7.62074
KAF7871501.1 FAD-binding PCMH-type domain-containing protein	19.1456	17.7215	18.7328	23.9871	26.3758	26.1544	+	cell_sec	4	4	4	9.1	50.186	0	52.737	39	0.00132396	0	-6.97249	-7.99991
KAF7865517.1 hypothetical protein	17.3194	17.1431	16.7602	23.0389	24.6361	24.307	+	cell_sec	3	3	3	10.6	32.839	0	20.763	20	0.000176322	0	-6.91977	-13.4588
KAF7875004.1 hypothetical protein	25.9989	24.0917	24.9733	31.3487	32.1657	32.2927	+	cell_sec	5	5	5	66.5	16.422	0	281.49	1621	0.000380733	0	-6.91438	-11.0548
KAF7858485.1 hypothetical protein	17.7269	13.6953	17.1404	23.2216	23.0162	23.0365	+	cell_sec	9	9	9	21.9	65.312	0	93.278	95	0.00538979	0.000304	-6.90387	-5.48249
KAF7857162.1 chitinase	16.549	16.2452	17.0833	22.1302	24.1852	23.8743	+	cell_sec	5	5	5	12.1	43.837	0	32.704	21	0.000587367	0	-6.7707	-9.88659
KAF7853273.1 hypothetical protein	23.345	25.0857	23.9879	29.9106	31.4741	31.3244	+	cell_sec	14	14	14	86.1	33.012	0	323.31	2402	0.000683839	0	-6.76347	-9.50502
KAF7872386.1 CCHC-type domain-containing protein	15.7836	15.6609	16.8072	23.0379	23.4008	22.0623	+	cell_sec	1	1	1	1.9	71.283	0.00060459	3.1665	13	0.000235886	0	-6.74979	-12.4963
KAF7870281.1 SGNH_hydro domain-containing protein	17.7707	17.7895	17.4858	23.473	24.6967	25.0634	+	cell_sec	3	3	3	17.7	35.032	0	72.402	47	0.000163887	0	-6.72901	-13.7117
KAF7872518.1 glycosidase	17.5238	17.029	16.9825	23.6362	24.0383	23.9231	+	cell_sec	3	3	3	15.2	39.546	0	136.84	50	5.84647e-06	0	-6.68741	-31.776
KAF7865885.1 Cellulase domain-containing protein	19.5136	16.5165	18.9535	26.2427	23.7321	24.7985	+	cell_sec	12	12	12	27.8	40.937	0	148.59	138	0.00491436	0.000157025	-6.59658	-5.62433
KAF7874167.1 hypothetical protein	19.8507	18.8654	19.1094	24.7732	26.436	26.2389	+	cell_sec	10	10	10	27.9	56.05	0	323.31	161	0.000408264	0	-6.54084	-10.8583
KAF7864396.1 hypothetical protein	25.9477	25.5957	24.953	31.2043	32.0927	32.3551	+	cell_sec	8	8	8	76.6	13.985	0	323.31	1532	0.000148228	0	-6.38521	-14.0664
KAF7868471.1 GH16 domain-containing protein	16.7092	16.0185	16.529	21.9015	23.3825	22.9665	+	cell_sec	3	3	3	12.7	34.154	0	20.518	26	0.000202127	0	-6.33124	-12.9986
KAF7874211.1 hypothetical protein	24.4803	22.0602	23.8859	29.522	30.0707	29.7675	+	cell_sec	6	6	6	45	16.196	0	133.02	248	0.00106548	0	-6.31131	-8.46875
KAF7853071.1 SGNH_hydro domain-containing protein	16.8254	17.2264	16.2988	21.9316	23.5762	23.6672	+	cell_sec	3	3	3	14.3	28.148	0	16.718	31	0.000552256	0	-6.27481	-10.0453
KAF7861782.1 glucanase	16.1686	16.6415	16.8282	23.3586	22.7265	22.334	+	cell_sec	8	7	7	22.3	53.454	0	63.446	53	6.225e-05	0	-6.2603	-17.5251
KAF7859612.1 hypothetical protein	18.6619	21.7225	21.0178	23.8384	28.0989	28.2378	+	cell_sec	10	10	10	26.3	46.555	0	168.73	126	0.0217949	0.00099531	-6.25761	-3.64878
KAF7856042.1 hypothetical protein	16.679	17.3322	17.2102	23.5663	23.3593	22.9361	+	cell_sec	7	7	7	19.4	42.741	0	69.683	62	2.21173e-05	0	-6.21345	-22.7489
KAF7864549.1 hypothetical protein	17.3049	16.0294	16.7902	23.8662	21.8834	22.8915	+	cell_sec	5	5	5	9.5	60.175	0	76.48	24	0.000825304	0	-6.17217	-9.05214
KAF7874164.1 SurE domain-containing protein	20.6438	17.0531	20.1856	24.2717	26.2675	25.749	+	cell_sec	7	7	7	34.5	29.965	0	145.45	68	0.00861818	0.000266355	-6.13523	-4.80476
KAF7866949.1;KAF7866948.1 Peptidase A1 domain-containing protein;	15.7264	16.6284	17.1877	20.8749	23.6621	23.376	+	cell_sec	6	6	6	17	52.82	0	43.277	26	0.00337301	0.000175655	-6.12349	-6.23404
KAF7871498.1 GMC_Oxidoreductase_N domain	17.6999	15.7702	16.392	22.4357	23.1805	22.3754	+	cell_sec	4	4	4	10.2	66.404	0	32.511	11	0.000639457	0	-6.0432	-9.67167
KAF7874244.1 CBM1 domain-containing protein	17.235	15.8467	17.5014	23.0068	23.0261	22.5969	+	cell_sec	2	2	2	6	43.206	0	15.728	12	0.000347955	0	-6.01555	-11.3132
AEY84366.1;AEY84367.1;KAF7866683.1 CBM1 domain-containing protein; aspartyl protease;	17.3184	18.3597	18.2747	22.2189	24.9903	24.716	+	cell_sec	7	7	7	22.9	36.419	0	134.39	71	0.00314262	0	-5.99076	-6.35462
KAF7868611.1 hypothetical protein	16.1841	17.3855	15.3361	22.4848	22.3404	22.0323	+	cell_sec	4	4	4	10.1	57.325	0	16.606	26	0.000602815	0	-5.98395	-9.82046
KAF7871652.1 hypothetical protein	18.6785	17.3585	17.3453	23.0121	25.1184	23.0947	+	cell_sec	5	5	5	25.6	34.503	0	55.936	47	0.00190505	0	-5.94764	-7.26653
KAF7879329.1 hypothetical protein	22.986	22.6369	22.5085	28.1266	29.1538	28.5625	+	cell_sec	4	4	4	25.3	19.127	0	209.5	212	5.74174e-05	0	-5.90384	-17.8866
KAF7861377.1 hypothetical protein	17.303	19.4167	19.0673	22.4457	25.8575	25.028	+	cell_sec	8	8	8	42.3	14.576	0	131.6	76	0.00863665	0.000265734	-5.84811	-4.80183
KAF7874947.1 pectinesterase domain-containing protein	20.2582	16.6928	19.6227	25.4786	24.1519	24.4574	+	cell_sec	6	6	6	17.2	42.246	0	83.137	59	0.00752156	0.000275695	-5.83809	-4.99414
KAF7861877.1 Alpha-L-arabinofuranosidase	20.0014	17.5207	19.4983	25.8628	23.797	24.7704	+	cell_sec	10	10	10	30	52.355	0	129.7	93	0.00383508	0.000167401	-5.80328	-6.02016
KAF7857924.1 hypothetical protein	18.0806	16.9156	16.4265	22.9201	23.269	22.5206	+	cell_sec	5	5	5	18	44.741	0	29.095	33	0.000424806	0	-5.76231	-10.748
KAF7861372.1 hypothetical protein	20.8835	20.437	20.1813	26.292	26.1828	26.3031	+	cell_sec	7	7	7	28	42.732	0	222.13	121	1.02657e-05	0	-5.75874	-27.5894
KAF7874913.1 Carboxylic ester hydrolase	16.2419	14.7388	15.1978	21.1386	21.367	20.7876	+	cell_sec	3	3	3	5.5	59.721	0	7.2869	13	0.00027676	0	-5.70493	-11.9963
KAF7875003.1 hypothetical protein	17.4928	16.8322	17.0608	23.5216	22.4256	22.1133	+	cell_sec	10	10	10	19.9	62.956	0	62.497	41	0.00028991	0	-5.55827	-11.8547
KAF7866830.1 hypothetical protein	17.3546	17.7004	17.5006	20.2278	24.5473	24.3317	+	cell_sec	4	4	4	12.1	36.401	0	14.088	23	0.0173066	0.000681231	-5.51707	-3.91596
KAF7871743.1 hypothetical protein	22.3267	23.9528	23.2925	27.6877	29.1615	29.1599	+	cell_sec	4	4	4	40	21.039	0	34.108	97	0.00129687	0	-5.47904	-8.04349
KAF7861899.1_ScepHyBpox1	20.2683	16.5115	19.7908	24.8255	24.0764	23.9716	+	cell_sec	11	11	11	29.2	58.333	0	133.23	111	0.0109267	0.000372937	-5.43431	-4.48751
KAF7865352.1 CBM1 domain-containing protein	17.6534	16.6602	16.5628	23.5217	20.3263	22.5957	+	cell_sec	4	4	4	7.4	69.659	0	22.967	27	0.00682954	0.000283582	-5.1891	-5.13189
KAF7868553.1 hypothetical protein	16.9454	17.6454	17.3973	21.3929	23.4289	22.5015	+	cell_sec	2	2	2	6	58.45	0	17.068	7	0.00120346	0	-5.11175	-8.20291
KAF7874043.1 1,3-beta-glucanosyltransferase	22.6705	19.8866	22.2869	27.2457	26.7234	26.1999	+	cell_sec	12	12	12	41.2	47.57	0	229.54	203	0.00518725	0.000154263	-5.10834	-5.54096
KAF7857898.1 Mannan endo-1,6-alpha-mannosidase	17.1918	17.0104	16.7392	20.2404	23.2953	22.6656	+	cell_sec	8	8	8	19.2	67.391	0	34.497	22	0.00566049	0.000300395	-5.08664	-5.4084
KAF7861396.1 hypothetical protein	19.2256	17.7381	17.8584	21.4546	24.645	23.9818	+	cell_sec	9	9	9	19.6	51.374	0	39.368	53	0.00932419	0.000261768	-5.08647	-4.69772
KAF7870547.1 But2 domain-containing protein	17.8539	17.226	16.2115	20.3638	23.6984	22.2286	+	cell_sec	3	3	3	9.7	37.181	0	9.6481	14	0.00971683	0.000259091	-4.99978	-4.64236
KAF7876410.1 hypothetical protein	16.5235	15.9433	17.368	19.0428	23.3291	22.202	+	cell_sec	3	3	3	6.9	46.794	0	8.7292	8	0.0218694	0.000992516	-4.91301	-3.64492
KAF7857918.1 1,3-beta-glucanosyltransferase	19.2661	16.0306	19.0967	23.0909	24.1635	21.6859	+	cell_sec	3	3	3	10.4	48.71	0	24.035	15	0.0189466	0.000906977	-4.84893	-3.8096
KAF7874245.1 glucanase	17.2029	18.0166	17.898	23.1049	22.0564	22.2308	+	cell_sec	2	2	2	8.1	47.208	0	16.486	7	0.000320618	0	-4.75821	-11.553
KAF7876524.1 GMC_Oxidoreductase_N domain	18.1777	17.4519	17.6825	23.1707	21.9326	22.2181	+	cell_sec	11	11	11	17.1	73.835	0	96.285	66	0.000412518	0	-4.66978	-10.8294
KAF7873963.1 hypothetical protein	17.978	17.5816	17.0021	21.2551	23.0694	22.2246	+	cell_sec	3	3	3	8.5	38.088	0	15.777	17	0.00144022	0	-4.6625	-7.82463
KAF7858616.1 hypothetical protein	20.9357	19.3937	20.4281	23.5527	25.9712	25.1839	+	cell_sec	3	3	3	8	41.001	0	151.76	61	0.00530403	0.00030563	-4.65011	-5.50691
KAF7872560.1 TSPc domain-containing protein	23.3272	20.7226	22.6015	26.9152	26.7884	26.7248	+	cell_sec	18	18	18	31.1	81.638	0	300.57	362	0.00412294	0.000165457	-4.59242	-5.90232
KAF7858580.1 Glucoamylase	22.4453	20.4594	21.5926	25.923	26.2759	25.9597	+	cell_sec	13	13	12	28.3	71.607	0	179.62	184	0.00147799	0	-4.55376	-7.77141
KAF7865515.1 Glucan 1,3-beta-glucosidase	20.8967	18.2682	20.0028	23.3545	24.9729	24.3882	+	cell_sec	6	6	6	19.5	32.372	0	62.65	73	0.00754742	0.000275362	-4.51591	-4.9893
KAF7871616.1 hypothetical protein	17.5047	17.2859	16.8689	22.5163	21.4241	21.2582	+	cell_sec	3	3	3	9.7	49.083	0	17.772	22	0.000493795	0	-4.51302	-10.3395
KAF7853657.1 DUF1996 domain-containing protein	17.1862	16.5385	16.8579	21.2463	22.2045	20.5752	+	cell_sec	2	2	2	5.8	56.575	0	14.193	8	0.000914167	0	-4.4811	-8.81429
KAF7865855.1 hypothetical protein	16.3721	16.352	17.1727	22.3601	19.5433	21.2278	+	cell_sec	8	8	8	18.6	81.209	0	44.748	33	0.00689147	0.000282178	-4.41148	-5.11888
KAF7876543.1 1,3-beta-glucanosyltransferase	23.3584	21.1148	22.6894	27.0765	27.0312	26.1836	+	cell_sec	5	5	5	14.4	56.556	0	106.87	79	0.00381019	0.000167647	-4.37624	-6.03086
KAF7867398.1 hypothetical protein	19.6054	16.4948	18.9187	23.0928	22.4088	22.6375	+	cell_sec	4	4	4	6.8	88.485	0	60.94	24	0.0105474	0.000376667	-4.37342	-4.53372
KAF7874801.1 Beta-xylanase	16.0081	16.8108	17.4939	21.1592	21.6137	20.592	+	cell_sec	2	2	2	5.4	40.657	0	6.8593	7	0.0011262	0	-4.35073	-8.3468
KAF7863057.1 hypothetical protein	21.8554	20.3575	20.8075	25.1273	25.4479	25.114	+	cell_sec	13	13	13	20.5	95.752	0	85.13	104	0.000762171	0	-4.22298	-9.24132
KAF7878799.1 hypothetical protein	16.7603	16.6589	16.8543	20.3784	21.5338	21.0222	+	cell_sec	3	3	3	5.9	64.521	0	15.095	10	0.000239435	0	-4.22029	-12.4488
KAF7872374.1 hypothetical protein	19.8127	18.9842	19.0807	22.5004	23.9871	24.0006	+	cell_sec	9	9	9	30.1	40.334	0	71.984	90	0.00171241	0	-4.20349	-7.47491
KAF7862713.1 hypothetical protein	18.4079	17.2865	17.8866	21.1338	22.9555	21.9964	+	cell_sec	5	5	5	8	65.702	0	15.618	30	0.00251688	0	-4.16823	-6.74608
KAF7864000.1 1,3-beta-glucanosyltransferase	21.6007	18.0331	20.7991	24.26	24.6418	23.9469	+	cell_sec	4	4	4	12.2	45.762	0	52.698	44	0.0196866	0.000901734	-4.13864	-3.76517
KAF7872574.1 3-phytase	24.487	23.308	23.8525	27.1678	28.4794	28.4012	+	cell_sec	12	12	12	24.8	58.118	0	317.4	292	0.00161528	0	-4.13362	-7.59128
KAF7856041.1 Pectinesterase	17.7041	16.7791	17.4868	21.4229	21.9883	20.831	+	cell_sec	2	2	2	8.4	35.185	0	22.825	9	0.000715551	0	-4.09076	-9.39395
KAF7861808.1 1,3-beta-glucanosyltransferase	21.7457	19.2687	21.0286	24.742	24.7765	24.6541	+	cell_sec	8	8	8	24.5	52.091	0	42.339	80	0.00537161	0.000304406	-4.04319	-5.48762
KAF7877256.1 hypothetical protein	20.3725	20.0658	19.7544	22.0686	25.245	24.892	+	cell_sec	17	17	17	31.1	84.719	0	248.01	183	0.0172119	0.000681909	-4.00429	-3.92246
KAF7857996.1 hypothetical protein	20.3225	19.761	19.609	24.1423	24.1302	23.3535	+	cell_sec	2	2	2	26.4	12.734	0	27.396	31	0.000302953	0	-3.97786	-11.7219
KAF7878817.1 WSC domain-containing protein	17.3609	16.7003	16.7399	21.4005	20.4945	20.3888	+	cell_sec	4	4	4	13.8	42.22	0	26.487	12	0.00057944	0	-3.82756	-9.92137
KAF7860486.1 hypothetical protein	20.7755	20.8127	19.7522	23.721	24.7907	24.213	+	cell_sec	6	6	6	18.4	43.975	0	52.436	72	0.001228	0	-3.79477	-8.15958
KAF7857959.1 Peptidase S53 domain-containing protein	22.2002	19.038	21.7615	25.1078	24.9307	24.3058	+	cell_sec	8	8	8	17.7	67.003	0	61.625	102	0.0206073	0.000894837	-3.78155	-3.7126
KAF7854757.1 CBM1 domain-containing protein	17.3117	18.5178	16.2893	20.3976	22.1263	20.7464	+	cell_sec	2	2	2	3.9	84.6	0	14.033	7	0.011126	0.000370897	-3.71717	-4.46399
KAF7860293.1 1,4-alpha-D-glucan glucohydrolase	21.7986	19.4418	20.9593	24.45	24.4852	24.3426	+	cell_sec	10	9	9	30.9	58.949	0	257.92	129	0.00590941	0.000294955	-3.6927	-5.34399
KAF7852935.1 hypothetical protein	16.476	17.8286	16.659	19.5822	21.4303	20.5541	+	cell_sec	2	2	2	5.9	39.702	0	5.2416	4	0.00657715	0.000288243	-3.53435	-5.18643
KAF7870444.1 SGNH_hydro domain-containing protein	17.926	16.6202	17.4278	22.1437	19.7495	20.5328	+	cell_sec	3	3	3	7.9	48.467	0	9.5702	11	0.0121564	0.000363734	-3.484	-4.35007
KAF7861418.1 SGL domain-containing protein	17.0372	15.4656	17.3309	20.7471	19.7262	19.7064	+	cell_sec	2	2	2	4.5	40.986	0.00062073	3.8143	7	0.00687772	0.000282528	-3.44867	-5.12176
KAF7863978.1 hypothetical protein	22.143	19.7353	21.6016	23.5329	25.2122	24.9898	+	cell_sec	6	6	6	25.8	36.85	0	155.46	96	0.0191015	0.000905222	-3.41838	-3.80013
KAF7877519.1 alpha-1,2-Mannosidase	24.2813	24.0833	23.8562	27.3017	27.4937	27.0681	+	cell_sec	14	14	14	36.9	58.087	0	261.54	412	5.03526e-05	0	-3.21425	-18.4896
KAF7869951.1 Glucoamylase	23.2431	22.0083	22.6235	24.5599	26.3313	26.2168	+	cell_sec	23	23	23	46.3	67.188	0	323.31	302	0.0103025	0.000254749	-3.07773	-4.56464
KAF7862601.1 Glyco_hyd_65N_2 domain-containing protein	20.663	18.1552	20.2637	22.2808	23.2816	22.6244	+	cell_sec	13	13	13	20.1	86.333	0	78.68	104	0.0217752	0.000996244	-3.03499	-3.64981
KAF7869841.1 hypothetical protein	19.5324	19.3526	18.3488	21.5205	22.5454	21.9228	+	cell_sec	4	4	4	14.4	47.483	0	18.481	23	0.00352702	0.000172205	-2.91828	-6.15895
KAF7856121.1 hypothetical protein	17.8409	18.0138	16.6413	20.6885	20.2792	19.8252	+	cell_sec	3	3	3	4.9	86.541	0	13.341	7	0.00516061	0.000154472	-2.76564	-5.54886
KAF7865511.1 Non-reducing end alpha-L-arabinofuranosidase	21.176	19.3551	20.3683	23.9115	22.3876	22.8325	+	cell_sec	10	10	10	16.8	71.122	0	72.769	62	0.0167927	0.000683948	-2.74407	-3.9518
KAF7876425.1 Carboxylic ester hydrolase	22.7687	20.7727	22.0856	24.8873	24.497	24.2891	+	cell_sec	6	6	6	13.9	61.055	0	36.642	65	0.0118079	0.000366486	-2.68214	-4.38725
KAF7868416.1 Xylan 1,4-beta-xylosidase	22.8708	21.0615	22.212	25.2039	24.5347	24.3557	+	cell_sec	15	15	15	22.4	82.576	0	134.91	175	0.0107878	0.00037376	-2.64997	-4.5042
KAF7853665.1 Carboxylic ester hydrolase	19.7396	18.5342	19.2999	21.358	22.5226	21.5229	+	cell_sec	9	9	9	14.7	76.383	0	27.907	42	0.00672516	0.000285	-2.60991	-5.15415
KAF7859596.1 Phosphatidylglycerol/phosphatidylinositol transfer protein	22.3802	22.2031	21.4934	24.2345	23.8522	23.8011	+	cell_sec	11	11	11	66.9	18.638	0	131.17	176	0.00309232	0	-1.9371	-6.3824
KAF7877479.1 Carboxypeptidase	20.2868	19.8401	19.2839	21.7804	21.1719	21.8705	+	cell_sec	3	3	3	10.6	62.374	0	11.926	13	0.00770592	0.000274368	-1.804	-4.96003
KAF7876623.1 Ubiquitin fusion protein	23.9094	24.6475	23.7949	25.7769	25.9094	25.4531	+	cell_sec	11	11	3	61.3	17.755	0	192.11	325	0.00597603	0.000292683	-1.59588	-5.32732
