# Supplementary material for: Deep Insights into the Specific Evolution of Fungal Hybrid B Heme Peroxidases
Source: Biology (Basel). 2022 Mar 17;11(3):459. doi: 10.3390/biology11030459 (PMC8945051; doi:10.3390/biology11030459)
Supplement: Supplementary file 1 [file biology-11-00459-s001.zip › Table S4 identification of ScepHyBpox1.xlsx]

## Sheet: Table S4
Protein ID	Andromeda score	Peptides	Sequence coverage, %	Molecular weight, kDa	MS/MS count	Student's T-test p-value	Mean secreted	SE secreted	Mean cellular	SE cellular	LOG2 secreted/cellular
KAF7861899.1_ScepHyBpox1	133.23	11	29.2	58.333	111	0.0109267	2.12907e+07	4.23582e+06	754451	346111	4.81865
Sequence	Mass, Da	Start position	End position	Posterior error probability	MS/MS Count
DAVTPCGFSFGVGGR	1525.7	47	61	5.4178e-09	7
QTAAEWIR	973.498	62	69	0.00072573	14
TAFHDMATHDVETGLGGLDASIAYELGR	2946.38	70	97	0.00037255	1
IDAVEAGVPGVPQPDQDLATHTAIFAK	2759.41	149	175	2.3951e-12	12
TMTTLADPTNFQAQCR	1853.84	262	277	4.2639e-23	8
NADNITVSLR	1101.58	331	340	9.442e-08	9
NNNPSNTIISTDRPHYQQGQSYGFGR	2950.37	345	370	1.0449e-20	33
ISEAVAFDWVYK	1426.71	451	462	2.9323e-07	6
ISEAVAFDWVYKR	1582.81	451	463	0.0001099	2
RATQGVAVSQLEVQR	1640.9	463	477	3.143e-06	1
ATQGVAVSQLEVQR	1484.79	464	477	1.0349e-43	18
